# Supplementary material for: Amylomaltases in Extremophilic Microorganisms
Source: Biomolecules. 2021 Sep 9;11(9):1335. doi: 10.3390/biom11091335 (PMC8465469; doi:10.3390/biom11091335)
Supplement: Supplementary file 1 [file biomolecules-11-01335-s001.zip]

Archive with 1 entries (1 files):
- biomolecules-1305501-supplementary.pdf
